# Supplementary material for: PDMS/TiO2 and PDMS/SiO2 Nanocomposites: Mechanical Properties’ Evaluation for Improved Insulating Coatings
Source: Nanomaterials (Basel). 2023 May 22;13(10):1699. doi: 10.3390/nano13101699 (PMC10223323; doi:10.3390/nano13101699)
Supplement: Supplementary file 1 [file nanomaterials-13-01699-s001.zip]

Archive with 1 entries (1 files):
- nanomaterials-2397596-supplementary.pdf
